# Supplementary material for: An observational study on sport-induced modulation of negative attitude towards disability
Source: PLoS One. 2017 Nov 15;12(11):e0187043. doi: 10.1371/journal.pone.0187043 (PMC5687735; doi:10.1371/journal.pone.0187043)
Supplement: S2 File — The data that were analysed are reported as a function of the experimental variables for each participant. (XLSX) [file pone.0187043.s002.xlsx]

## Sheet: data4plos
N	Setting	Presence	Gender	Group	IAT.d.score.T1	IAT.d.score.T2	IAT.delta.d.score	Explicit.d.score.T1	Explicit.d.score.T2	Explicit.delta.d.score.delta
1	School	Y	Female	ScWi	0.43	0.36	-0.07	3	2.8	-0.2
2	Sport	Y	Male	SpWi	1.12	0.93	-0.19	2.3	2.8	0.5
3	School	N	Male	ScWo	0.43	0.38	-0.05	3.3	2.6	-0.7
4	School	Y	Male	ScWi	0.26	0.22	-0.04	2.8	2.1	-0.7
5	Sport	N	Male	SpWo	0.46	0.55	0.09	2.9	3.2	0.3
6	Sport	N	Male	SpWo	0.04	0.1	0.05	2.8	3	0.2
7	School	N	Male	ScWo	0.04	0	-0.04	3.2	2.4	-0.8
8	School	Y	Female	ScWi	0.07	0.21	0.13	3	2.7	-0.3
9	Sport	Y	Male	SpWi	1.03	0.89	-0.14	2.7	3	0.3
10	School	N	Female	ScWo	0.42	0.28	-0.13	3.3	2.9	-0.4
11	School	Y	Female	ScWi	0.58	0.54	-0.03	3.2	3.1	-0.1
12	Sport	Y	Male	SpWi	0.37	0	-0.36	3.4	3	-0.4
13	Sport	N	Male	SpWo	0.34	0.21	-0.13	2.8	1.9	-0.9
14	School	Y	Male	ScWi	0.33	0.26	-0.07	2.9	2.5	-0.4
15	Sport	Y	Male	SpWi	0.51	0.25	-0.26	2.3	3.4	1.1
16	Sport	N	Male	SpWo	1.21	1.08	-0.14	2	2.6	0.6
17	Sport	N	Male	SpWo	0.8	0.8	0	3.1	3	-0.1
18	School	Y	Male	ScWi	1.36	1.12	-0.24	3.1	3.2	0.1
19	Sport	N	Male	SpWo	0.37	0.49	0.12	3.5	3	-0.5
20	School	Y	Female	ScWi	0.02	0.14	0.12	2.3	2.7	0.4
21	Sport	N	Male	SpWo	1.36	1.2	-0.15	2.8	2.9	0.1
22	School	Y	Female	ScWi	-0.21	0.02	0.23	3.1	3.5	0.4
23	School	N	Male	ScWo	0.73	0.59	-0.14	3.8	3.3	-0.5
24	Sport	N	Male	SpWo	1.03	1.06	0.03	2.8	2.7	-0.1
25	Sport	Y	Male	SpWi	0.62	0.36	-0.26	3	3.6	0.6
26	School	N	Female	ScWo	0.47	0.4	-0.07	2.8	2.9	0.1
27	School	Y	Female	ScWi	0.05	0.16	0.11	3	2.9	-0.1
28	School	Y	Female	ScWi	1	0.74	-0.25	2.7	3.2	0.5
29	School	Y	Female	ScWi	0.45	0.38	-0.07	2.8	2.5	-0.3
30	School	N	Male	ScWo	1	0.89	-0.11	3.6	3.2	-0.4
31	Sport	N	Male	SpWo	1.01	1.02	0.01	3	2.8	-0.2
32	Sport	N	Male	SpWo	0.75	0.78	0.03	2.7	2.2	-0.5
33	Sport	N	Male	SpWo	0.79	0.79	-0.01	2.3	3.3	1
34	Sport	Y	Male	SpWi	0.63	0.44	-0.18	3.2	2.8	-0.4
35	Sport	N	Male	SpWo	0.45	0.49	0.04	3.2	2.4	-0.8
36	School	N	Male	ScWo	0.61	0.48	-0.13	3.1	3.2	0.1
37	School	N	Female	ScWo	0.7	0.58	-0.12	3.3	3.4	0.1
38	School	Y	Male	ScWi	0.59	0.62	0.03	2.9	2.4	-0.5
39	School	N	Male	ScWo	0.96	0.87	-0.09	2.4	3.2	0.8
40	School	Y	Female	ScWi	0.58	0.61	0.03	2.5	3.2	0.7
41	School	N	Female	ScWo	0.66	0.54	-0.12	2.9	3.2	0.3
42	Sport	Y	Male	SpWi	1.14	1.04	-0.11	3.2	2	-1.2
43	Sport	Y	Male	SpWi	0.39	0.17	-0.23	3.6	3.4	-0.2
44	Sport	Y	Male	SpWi	0.58	0.34	-0.24	3.2	2.7	-0.5
45	School	N	Female	ScWo	0.52	0.41	-0.11	3.6	3.3	-0.3
46	School	N	Male	ScWo	0.57	0.43	-0.14	3.3	2.8	-0.5
47	Sport	N	Male	SpWo	0.47	0.6	0.13	2.8	2.6	-0.2
48	Sport	N	Male	SpWo	0.96	0.97	0.01	2.6	2.5	-0.1
49	School	N	Male	ScWo	0.12	0.15	0.03	3.1	3.4	0.3
50	Sport	N	Male	SpWo	0.82	0.8	-0.02	2.9	2.3	-0.6
51	Sport	Y	Male	SpWi	1.05	0.93	-0.12	3.2	3.4	0.2
52	Sport	N	Male	SpWo	0.89	0.86	-0.03	2.1	2.7	0.6
53	School	N	Female	ScWo	0.25	0.25	0	2.7	3.1	0.4
54	Sport	N	Male	SpWo	0.93	0.89	-0.05	2.9	2.8	-0.1
55	School	N	Male	ScWo	1.01	0.92	-0.09	2.9	3.4	0.5
56	Sport	Y	Male	SpWi	0.3	-0.02	-0.32	2.8	3	0.2
57	Sport	Y	Male	SpWi	1.18	1.26	0.08	2.7	2.9	0.2
58	School	Y	Male	ScWi	1.15	0.89	-0.25	2.1	1.8	-0.3
59	School	N	Male	ScWo	1.26	1.07	-0.19	3	3.1	0.1
60	School	Y	Female	ScWi	0.44	0.37	-0.07	2.8	2.9	0.1
61	Sport	N	Male	SpWo	0.02	0.05	0.03	3	3.5	0.5
62	School	Y	Female	ScWi	0.53	0.52	-0.01	2.9	3	0.1
63	Sport	N	Male	SpWo	0.86	0.83	-0.03	2	3.3	1.3
64	School	Y	Female	ScWi	0.03	0.16	0.13	2.8	2.9	0.1
65	Sport	N	Male	SpWo	-0.06	-0.01	0.05	2.8	2.6	-0.2
66	Sport	Y	Male	SpWi	0.73	0.52	-0.21	2.1	2.6	0.5
67	Sport	Y	Male	SpWi	1.13	1	-0.14	2.8	2.6	-0.2
68	Sport	Y	Male	SpWi	1.15	1.24	0.08	2.3	3	0.7
69	Sport	N	Male	SpWo	1.02	1.03	0	2.3	2.8	0.5
70	School	N	Male	ScWo	0.94	0.81	-0.13	3.1	3.2	0.1
71	School	Y	Female	ScWi	-0.13	0.14	0.27	3.4	3.2	-0.2
72	School	Y	Male	ScWi	0.26	0.22	-0.04	2.3	2.3	0
73	Sport	N	Male	SpWo	0.87	0.83	-0.04	3.3	3.1	-0.2
74	School	N	Female	ScWo	0.73	0.62	-0.11	3.1	3.5	0.4
75	School	Y	Female	ScWi	0.57	0.53	-0.04	3.2	3	-0.2
76	Sport	N	Male	SpWo	0.46	0.58	0.12	2.4	2.8	0.4
77	School	N	Male	ScWo	0.24	0.22	-0.02	3.4	2.7	-0.7
78	School	N	Male	ScWo	1.03	1.02	-0.01	3.1	3.1	0
79	School	N	Male	ScWo	0.78	0.64	-0.14	3.3	2.7	-0.6
80	Sport	N	Male	SpWo	0.71	0.74	0.02	2.6	2.9	0.3
81	Sport	N	Male	SpWo	0.51	0.6	0.1	2.8	2.9	0.1
82	Sport	Y	Male	SpWi	0.06	-0.13	-0.19	3.3	3.1	-0.2
83	School	Y	Male	ScWi	0.48	0.49	0.02	3	2.8	-0.2
84	School	N	Male	ScWo	0.68	0.55	-0.14	3.1	2.9	-0.2
85	Sport	Y	Male	SpWi	0.73	0.62	-0.11	2.6	2.8	0.2
86	School	N	Male	ScWo	1.42	1.1	-0.32	2.9	2.7	-0.2
87	School	N	Male	ScWo	-0.34	-0.07	0.27	3.3	3.5	0.2
88	School	Y	Female	ScWi	1.01	0.81	-0.2	3	2.8	-0.2
89	Sport	N	Male	SpWo	0.95	0.94	-0.01	2.8	3	0.2
90	Sport	Y	Male	SpWi	0.94	0.72	-0.22	3	3.1	0.1
91	Sport	N	Male	SpWo	0.62	0.7	0.08	2.4	3.5	1.1
92	Sport	N	Male	SpWo	0.72	0.74	0.03	3.1	2.7	-0.4
93	School	N	Female	ScWo	0.75	0.64	-0.11	3.1	2.8	-0.3
94	Sport	Y	Male	SpWi	0.59	0.35	-0.24	2.9	3	0.1
95	School	Y	Female	ScWi	0.88	0.68	-0.2	2.3	2.4	0.1
96	Sport	Y	Male	SpWi	0.01	-0.2	-0.21	3.1	2.6	-0.5
97	School	N	Female	ScWo	0.79	0.76	-0.03	3.3	3.3	0
98	Sport	Y	Male	SpWi	1.02	0.77	-0.25	3.3	2.7	-0.6
99	School	N	Male	ScWo	0.79	0.76	-0.02	3	3.4	0.4
100	Sport	N	Male	SpWo	0.83	0.81	-0.03	2.5	2.1	-0.4
101	School	N	Male	ScWo	0.88	0.78	-0.1	3.1	2.5	-0.6
102	Sport	Y	Male	SpWi	0.55	0.33	-0.22	3.6	3.1	-0.5
103	Sport	Y	Male	SpWi	0.96	0.76	-0.19	2.2	2.7	0.5
104	Sport	N	Male	SpWo	1.31	1.13	-0.18	2.7	2.6	-0.1
105	Sport	N	Male	SpWo	1.51	1.45	-0.06	3	3.3	0.3
106	School	N	Male	ScWo	0.84	0.77	-0.07	3	2.7	-0.3
107	Sport	N	Male	SpWo	0.88	0.85	-0.04	2.1	2.3	0.2
108	School	Y	Female	ScWi	0.4	0.34	-0.07	2.7	3.1	0.4
109	School	Y	Male	ScWi	0.47	0.47	0	2.5	2.3	-0.2
110	Sport	Y	Male	SpWi	0.83	0.7	-0.13	2.7	3	0.3
111	School	N	Female	ScWo	1.05	1.03	-0.01	3.2	2.7	-0.5
112	School	N	Female	ScWo	0.79	0.7	-0.09	2.7	3.1	0.4
113	School	Y	Male	ScWi	0.98	0.72	-0.26	3.1	2.8	-0.3
114	Sport	Y	Male	SpWi	0.85	0.71	-0.15	2.6	3	0.4
115	Sport	N	Male	SpWo	0.34	0.37	0.03	2.8	2.7	-0.1
116	School	N	Female	ScWo	-0.23	-0.06	0.17	2.4	3.2	0.8
